# Supplementary material for: The Heteromeric Dopamine Receptor D2:D3 Controls the Gut Recruitment and Suppressive Activity of Regulatory T-Cells
Source: Int J Mol Sci. 2025 Oct 16;26(20):10069. doi: 10.3390/ijms262010069 (PMC12563322; doi:10.3390/ijms262010069)
Supplement: Supplementary file 1 [file ijms-26-10069-s001.zip]

Archive with 1 entries (1 files):
- ijms-3840451-supplementary.pdf
